# Supplementary material for: Green human resources management: A novel tool to boost work engagement
Source: Front Psychol. 2022 Oct 25;13:951963. doi: 10.3389/fpsyg.2022.951963 (PMC9642909; doi:10.3389/fpsyg.2022.951963)
Supplement: Supplementary file 1 [file Data_Sheet_1.xlsx]

## Sheet: Sayfa1
age	gender	position	seniority	maritial statu	emplnumber	sector	ps1	ps2	ps3	ps4	ps5	ps6	ps7	ps8	ps9	ps10	ps11	ps12	ps13	ps14	eng1	eng	eng3	eng4	eng5	eng6	gr1	gr2	gr3	gr4	gr5	gr6	gr7	gr8	gr9	gr10	gr11	gr12	gr13	gr14	gr15	gr16	gr17	gr18	gr19	gr20
3	1	1	1	1	2	1	3	1	1	1	1	1	5	3	5	5	5	3	5	5	3	3	3	3	5	5	1	1	1	1	1	1	1	5	1	1	1	1	1	1	1	1	1	1	1	1
2	1	2	1	2	5	2	3	4	4	2	4	4	4	5	5	5	5	4	4	4	4	4	5	4	4	4	3	3	2	3	2	2	2	2	2	2	2	2	2	2	2	2	2	2	2	2
1	1	7	2	2	2	3	3	3	4	4	3	4	4	4	4	4	5	4	5	4	4	4	5	4	4	4	5	4	3	4	4	3	4	4	4	4	3	3	4	3	1	1	2	3	2	2
1	1	7	1	2	4	2	1	1	2	2	1	5	5	3	3	4	5	4	4	3	1	2	3	2	4	4	3	3	3	3	3	3	3	2	2	3	3	3	3	3	2	2	3	3	1	1
1	2	1	1	2	1	3	4	4	4	4	4	4	4	3	4	4	4	4	4	4	4	4	4	4	4	4	3	3	3	4	3	3	4	3	4	3	2	3	3	3	3	3	3	3	3	4
1	1	5	2	2	5	2	5	5	5	5	5	5	5	5	5	5	5	5	5	5	5	5	5	5	5	5	5	5	5	5	5	5	5	5	5	5	5	5	5	5	5	4	5	5	5	5
1	1	7	2	2	5	1	4	5	5	5	4	4	5	4	4	4	5	5	5	5	5	5	5	5	5	5	5	5	5	5	5	5	5	5	5	5	5	5	5	5	5	4	5	5	5	5
3	1	2	2	2	1	2	2	4	4	4	3	4	4	4	4	3	4	4	4	4	4	4	4	4	4	4	2	2	2	2	2	2	2	2	2	2	2	2	2	2	2	2	2	2	2	2
2	1	1	3	2	1	2	2	3	3	2	2	4	4	3	2	2	2	4	4	4	3	3	4	3	4	4	4	2	2	2	2	2	2	2	2	2	2	2	2	2	2	2	2	2	2	2
2	1	3	3	1	5	1	4	5	5	5	5	4	4	4	3	3	5	4	4	4	4	4	4	4	4	4	3	4	3	4	3	3	3	3	4	3	3	4	4	4	4	3	3	4	3	3
2	1	2	4	2	2	1	2	3	3	3	2	4	4	4	4	3	4	3	4	3	3	3	3	4	3	3	2	3	2	2	2	2	2	2	2	2	3	2	2	3	2	2	2	3	2	4
1	1	2	1	2	1	2	3	2	1	3	3	4	4	4	4	3	4	4	4	4	3	3	4	3	3	3	2	2	2	2	2	2	2	2	2	2	2	2	2	2	2	2	2	2	2	2
1	1	7	1	2	1	2	1	2	3	4	3	4	3	2	2	1	4	3	4	4	2	2	3	2	4	4	1	1	1	1	1	1	1	1	3	1	1	1	1	1	2	1	1	1	1	1
2	1	1	3	2	2	2	5	5	5	5	5	5	5	3	5	4	5	4	5	5	4	4	4	5	3	2	4	4	4	5	4	5	5	4	4	4	3	4	4	4	4	4	5	5	1	5
2	2	7	4	1	5	1	4	3	4	4	4	4	4	5	4	5	4	5	4	4	3	3	4	3	4	5	3	4	3	4	3	3	3	2	3	3	3	3	3	4	3	2	3	2	2	3
2	2	7	4	2	5	1	3	4	4	4	4	4	4	4	4	4	4	4	4	4	4	4	4	4	4	4	4	4	4	4	4	4	4	4	4	4	4	4	4	4	4	2	2	2	3	3
1	1	7	1	2	5	1	5	5	5	5	5	5	5	5	5	5	5	5	5	5	4	4	4	4	4	5	5	5	5	5	5	5	3	3	3	5	5	3	5	5	3	4	5	5	3	5
4	2	1	5	1	1	2	3	5	5	5	5	5	4	4	5	5	5	4	4	4	4	4	4	4	4	4	4	4	4	3	4	4	4	4	4	4	4	3	4	4	3	4	3	3	2	3
1	1	5	1	1	4	1	4	4	4	4	4	4	4	4	4	4	5	5	5	5	4	4	5	5	3	4	2	2	2	2	2	2	2	2	2	2	2	2	2	2	2	2	1	1	1	2
2	2	3	3	1	5	1	5	5	5	5	5	5	5	5	5	5	5	5	5	5	5	5	5	5	5	5	5	5	5	5	5	5	5	5	5	5	5	5	3	3	2	2	2	1	1	1
1	1	5	2	2	1	3	2	4	4	3	3	3	4	4	4	4	4	4	4	4	2	2	4	3	4	4	3	3	4	3	3	3	3	3	3	3	3	3	2	2	2	2	2	2	2	2
2	2	1	4	1	1	3	5	4	4	4	4	5	4	5	5	4	5	5	5	5	5	5	5	5	5	5	4	5	4	5	5	4	5	3	4	4	4	4	4	4	3	2	2	2	3	3
2	1	7	1	1	5	3	4	4	4	4	4	3	3	4	4	4	4	4	4	4	4	4	4	4	4	4	4	4	3	4	3	4	4	3	4	3	3	3	3	3	3	3	3	3	3	3
1	2	5	1	2	2	1	2	4	5	5	3	4	4	3	3	4	5	4	4	4	4	4	5	4	4	4	3	3	3	1	1	1	1	1	1	1	1	1	1	1	1	1	1	1	5	1
2	1	4	2	1	1	1	3	3	3	3	3	3	4	4	4	4	4	4	4	4	4	4	3	3	4	4	2	2	2	2	2	2	2	2	3	2	2	2	2	2	2	2	2	2	2	2
2	1	7	3	1	4	1	3	4	1	2	2	2	4	4	5	5	4	4	5	4	4	4	4	4	4	4	1	3	3	2	2	2	2	2	2	2	2	2	2	2	2	2	2	2	2	2
1	1	7	2	2	2	1	3	3	3	3	4	4	4	3	3	3	4	4	4	4	3	2	2	2	4	5	4	3	3	3	3	3	3	4	3	3	3	3	2	2	2	2	3	2	2	2
1	1	7	1	2	5	1	4	5	5	5	5	4	4	4	4	4	4	4	4	5	5	5	5	5	4	4	4	4	4	5	4	5	4	4	5	5	5	5	5	5	3	4	4	2	2	2
1	2	5	1	2	4	3	5	5	5	5	5	4	3	4	5	3	4	5	5	5	4	4	5	5	3	3	3	2	2	1	2	2	2	2	3	2	2	2	2	2	2	2	2	2	2	2
4	2	1	5	1	1	1	4	4	5	4	5	5	4	5	5	5	5	5	5	5	4	4	5	4	5	5	4	3	3	3	3	3	3	3	4	3	3	3	2	2	2	2	3	3	2	2
2	1	2	1	2	5	3	3	3	3	3	3	3	3	3	3	3	3	3	3	3	3	3	3	3	3	3	3	3	3	3	3	3	3	3	3	3	3	3	3	3	3	3	3	3	3	3
1	1	7	1	2	5	1	1	4	4	4	3	4	4	4	4	4	5	4	5	4	3	2	4	2	2	2	1	1	1	2	3	2	2	1	1	1	2	2	2	2	2	2	2	2	2	2
3	1	6	5	1	1	1	3	4	4	5	4	4	4	4	4	5	4	5	5	4	4	4	4	5	4	4	3	2	2	4	2	2	2	2	2	4	2	4	1	2	1	1	2	2	1	1
3	2	2	3	1	5	1	3	4	4	4	3	5	4	4	5	5	4	4	5	5	4	4	4	4	4	4	4	4	4	4	4	3	3	5	4	4	5	4	4	4	4	3	3	3	3	3
2	2	2	3	1	5	3	3	5	4	4	4	4	4	4	4	3	4	4	4	4	4	4	4	4	3	2	3	3	3	2	2	2	3	3	4	2	2	2	2	2	4	2	2	2	2	3
1	1	5	1	2	5	1	2	5	5	5	3	5	5	4	5	5	5	5	5	5	4	4	5	4	5	5	5	5	4	5	3	3	4	5	5	4	4	4	3	2	2	1	2	1	1	4
1	1	5	2	1	5	1	3	4	4	5	4	4	4	4	4	4	4	4	5	5	4	4	4	4	4	4	2	3	2	1	1	1	2	3	4	2	3	2	2	2	2	2	2	2	2	2
3	2	1	1	1	2	1	2	3	3	2	2	5	5	5	5	4	5	5	5	5	4	4	4	4	4	4	1	1	1	1	1	1	1	1	3	2	1	1	1	1	2	2	2	1	2	3
3	2	1	4	1	1	3	2	4	4	4	4	5	4	4	4	4	4	4	4	4	4	4	4	4	4	4	2	2	2	2	2	2	2	2	3	2	2	2	2	2	2	2	2	2	2	2
3	2	5	3	2	4	2	2	4	4	4	2	3	3	4	4	4	5	4	5	4	4	4	4	4	4	2	2	2	2	2	2	2	2	2	4	2	2	2	2	2	2	2	2	2	2	2
3	2	3	2	1	1	2	4	4	4	4	4	4	4	4	4	4	4	4	4	4	4	4	4	4	4	4	4	4	4	4	3	4	4	3	4	3	4	3	3	3	4	2	2	2	3	2
3	2	2	2	1	5	1	4	4	4	4	3	5	5	5	5	3	4	4	5	4	3	4	4	4	5	5	4	3	3	3	3	3	3	3	4	3	2	2	2	2	2	2	2	2	2	2
4	2	1	5	1	1	1	4	5	4	5	4	4	5	4	4	4	4	4	4	4	4	4	5	5	3	3	4	4	4	4	4	4	4	4	4	4	4	4	4	4	4	4	4	4	3	4
3	2	1	2	1	4	1	4	5	5	5	4	5	4	5	5	5	5	4	5	4	4	4	4	4	4	4	4	3	3	4	3	4	3	3	3	3	4	4	3	3	3	3	4	4	3	4
2	2	2	4	1	3	2	4	4	5	5	5	5	5	5	4	5	5	4	4	5	5	5	5	5	3	2	5	5	5	5	5	5	5	5	5	5	5	5	5	5	5	4	5	4	4	4
2	1	2	3	1	4	2	1	3	3	3	3	3	4	1	2	2	3	4	4	4	3	3	3	3	3	3	3	4	4	3	4	3	3	3	3	4	4	3	3	3	3	3	3	3	3	3
2	1	5	3	2	4	2	2	3	3	3	3	4	4	4	4	4	4	4	4	4	4	3	3	4	3	3	3	3	3	3	3	3	3	3	3	3	3	3	3	3	3	3	3	3	3	3
3	1	6	5	1	4	1	1	1	2	3	2	5	3	3	3	4	4	4	4	4	3	4	4	3	4	4	3	4	1	1	1	1	1	1	2	1	1	1	1	1	1	1	1	1	1	2
2	2	2	2	1	1	2	4	4	4	4	4	4	4	4	4	4	5	4	5	5	5	5	5	5	5	5	3	3	3	2	2	2	2	2	4	2	2	2	2	2	2	2	2	2	2	2
2	1	6	4	1	4	1	2	3	3	3	3	2	4	2	4	4	3	4	4	3	5	5	5	4	3	3	3	3	3	2	2	2	2	2	2	2	1	2	3	3	1	3	1	1	1	1
2	1	6	1	1	5	1	1	2	3	3	3	4	4	4	4	4	5	5	5	5	3	3	3	3	3	3	3	3	3	4	3	3	3	4	4	4	4	3	2	2	1	1	3	3	3	3
4	2	3	2	1	3	1	3	4	5	5	4	4	4	4	4	4	4	4	5	4	4	4	4	4	3	3	5	4	4	3	3	3	4	3	4	4	3	3	3	3	3	3	3	3	3	4
3	2	3	2	2	2	1	4	3	4	4	4	4	4	3	4	4	4	5	5	5	4	4	4	4	4	4	4	5	5	5	4	4	3	3	3	3	3	3	2	3	3	2	3	3	3	3
3	2	6	1	2	3	2	5	5	5	5	5	4	4	3	3	4	4	5	5	5	5	5	5	5	4	4	5	5	4	5	5	5	4	5	5	5	4	4	4	4	4	4	4	4	4	5
3	2	3	2	2	2	2	5	5	5	5	5	5	5	5	5	4	5	5	5	5	5	5	5	5	5	5	5	5	5	5	5	5	5	5	4	4	4	4	4	4	4	1	1	2	2	3
3	2	2	2	1	4	1	3	3	3	4	2	4	5	4	4	5	4	4	4	4	3	3	4	4	4	3	2	2	2	2	1	2	2	2	2	2	1	1	1	1	1	1	1	1	1	1
2	1	2	4	1	5	2	2	4	4	4	4	4	4	4	4	4	4	4	4	4	4	4	4	4	4	4	4	4	4	4	4	4	4	4	4	4	4	2	2	4	2	2	2	2	2	2
2	1	4	1	1	5	3	2	4	4	4	2	4	4	4	4	5	4	4	4	4	3	4	4	4	4	5	4	4	2	4	4	4	4	2	4	4	5	3	3	2	2	2	2	2	2	2
4	2	6	5	1	1	1	3	4	4	4	3	4	4	3	4	4	3	4	4	4	4	4	4	4	4	3	4	5	5	5	5	5	5	4	4	4	4	4	4	4	4	4	3	3	3	4
3	2	1	3	1	1	2	4	5	5	5	5	5	5	5	5	5	5	5	5	5	5	5	5	5	5	4	4	4	4	4	4	4	4	4	4	3	2	3	3	3	2	4	4	3	2	3
4	2	1	5	1	5	1	2	4	4	4	2	4	4	5	5	3	5	5	4	4	5	5	5	5	2	2	4	4	4	4	4	4	4	4	4	4	4	4	3	3	4	2	3	3	3	4
5	2	6	2	1	1	1	3	4	4	4	3	5	4	5	5	5	5	5	5	5	5	5	5	5	4	4	5	5	5	5	5	5	5	4	5	5	4	3	3	3	3	3	3	3	3	3
3	1	1	2	1	2	2	4	4	4	4	4	5	4	4	4	4	4	5	5	5	4	4	5	5	5	4	5	4	4	4	4	4	4	4	4	4	4	4	5	5	5	5	4	4	4	4
2	2	3	2	1	4	1	3	4	4	4	3	4	4	4	4	4	4	4	4	4	3	4	4	3	3	3	2	2	1	1	1	1	2	1	1	1	1	1	1	1	1	1	1	1	1	1
3	1	5	4	1	5	2	2	2	3	1	3	4	3	4	4	4	4	4	5	5	3	3	3	3	5	5	1	1	1	1	1	1	1	1	1	1	1	1	1	1	1	1	1	1	1	1
2	2		2	1	5	1	4	4	4	4	4	4	4	4	4	4	4	4	4	4	4	4	4	4	4	4	4	4	3	3	3	3	3	3	3	3	4	3	3	4	3	3	3	3	3	4
1	2	5	2	2	1	2	4	4	4	4	4	4	4	4	4	4	5	4	5	5	4	4	4	4	5	5	4	4	3	3	3	3	3	3	3	3	3	3	3	3	3	3	3	3	3	3
2	1	3	3	2	5	2	2	3	4	4	3	4	4	3	4	4	5	4	4	4	4	4	4	4	3	2	2	2	2	2	2	2	2	2	2	2	1	1	1	1	1	1	1	1	1	1
3	2	1	2	1	2	3	3	3	4	4	3	5	4	4	4	4	5	4	4	4	4	3	3	3	4	4	3	4	4	4	4	4	4	4	4	4	4	4	4	4	4	4	3	3	4	4
3	2	1	3	1	1	3	4	4	4	4	4	4	4	4	4	4	5	5	4	4	4	4	5	5	4	5	5	5	4	4	4	4	4	4	4	4	3	4	4	4	4	4	4	3	4	4
1	1	5	1	2	1	1	1	3	3	3	2	4	4	4	4	4	4	4	4	4	3	4	4	4	3	3	1	1	1	1	1	1	1	1	3	1	1	1	1	1	1	1	1	1	1	1
1	2	3	1	2	2	2	4	4	3	4	4	4	4	3	4	4	4	5	5	5	5	5	5	5	4	4	3	3	3	3	3	3	3	3	4	3	3	3	3	3	3	3	3	3	3	3
2	2	2	3	1	5	2	5	5	5	5	5	5	5	4	4	4	5	4	5	5	2	4	4	4	5	5	5	4	4	4	4	4	4	3	4	4	4	4	4	4	4	4	4	4	4	4
3	1	2	5	1	5	1	2	4	4	4	2	4	4	4	4	4	4	4	4	4	3	3	4	3	4	4	4	4	4	3	4	4	3	3	3	3	3	3	2	3	2	2	2	2	2	2
3	2	1	5	2	5	1	2	4	4	4	3	3	4	5	5	4	5	4	5	4	4	4	4	4	4	4	4	4	4	4	4	4	3	3	4	3	2	2	4	2	2	2	2	2	2	4
2	1	2	4	1	5	2	3	4	4	4	4	4	4	4	4	4	4	4	4	4	4	4	4	4	4	4	3	3	3	3	3	3	3	3	3	3	3	3	3	3	3	3	3	3	3	3
2	2	2	3	1	5	1	3	4	4	4	4	4	4	4	4	4	3	4	4	4	4	4	4	4	3	4	4	3	3	2	2	3	3	3	3	4	2	4	2	2	2	4	3	3	3	3
4	2	1	5	1	5	1	4	5	5	4	4	5	4	4	5	4	4	4	4	4	4	4	4	4	4	4	4	4	4	4	4	3	3	3	4	3	4	3	2	2	2	2	2	3	2	3
3	2	2	5	1	5	1	4	5	5	5	5	4	4	5	5	5	5	4	5	5	5	5	5	5	5	5	3	3	3	3	3	3	3	2	4	3	3	3	3	2	2	1	1	1	1	1
1	1	3	2	2	2	3	4	4	4	4	5	5	5	4	5	3	4	5	5	5	4	5	5	5	3	4	3	3	3	1	2	3	1	2	3	2	3	1	2	2	1	1	1	1	1	1
2	2	2	2	1	5	3	2	4	3	2	2	4	3	4	4	4	4	4	4	4	2	2	3	3	3	3	4	3	3	3	3	3	3	3	3	3	3	3	3	3	3	2	2	2	2	3
2	1	2	1	2	3	3	2	3	3	3	4	4	4	3	4	4	5	4	5	4	4	4	4	4	4	4	5	4	4	5	5	4	4	5	4	5	5	3	3	3	2	2	1	1	2	3
2	1	2	4	2	4	3	3	3	4	5	4	5	5	5	5	5	5	5	5	5	5	5	5	4	5	5	2	3	3	2	3	3	3	3	2	2	3	3	2	2	2	1	1	1	1	1
3	2	2	4	1	5	1	3	4	4	4	4	4	4	4	4	4	4	4	4	4	3	4	4	4	4	4	4	4	4	4	4	3	4	4	4	4	4	4	4	4	4	4	4	4	3	4
1	1	3	2	1	5	1	1	3	3	4	3	4	4	4	4	4	4	4	4	4	4	4	4	4	4	4	4	4	4	4	4	4	4	4	4	4	4	4	4	4	4	4	4	4	4	4
2	2	5	3	1	5	1	3	4	5	4	4	5	5	5	5	5	4	5	5	5	4	4	5	4	4	3	5	4	4	4	4	4	4	5	5	5	4	4	4	4	4	3	3	3	3	4
3	2	2	5	1	2	3	2	3	4	4	3	4	4	4	4	4	4	4	4	4	4	4	4	4	4	4	3	4	3	4	3	3	3	3	3	3	2	2	2	2	2	2	2	2	2	2
2	1	2	4	1	5	1	4	4	4	2	4	4	4	4	4	4	4	4	4	4	4	4	4	4	4	4	4	4	4	4	4	4	4	4	4	4	4	4	4	4	4	4	4	4	4	4
2	1	2	2	1	5	1	3	4	4	4	4	3	4	4	4	4	4	4	4	4	3	3	3	2	4	4	4	4	4	3	3	3	3	3	3	2	3	3	3	3	3	1	3	2	2	2
2	2	3	3	1	3	3	5	5	5	3	4	5	5	4	5	5	5	5	5	5	5	4	5	4	4	3	5	4	4	3	4	4	4	4	4	4	4	2	4	3	3	3	4	4	3	3
1	2	5	2	1	3	1	3	4	4	4	4	4	4	4	4	4	4	4	4	4	4	4	4	4	4	4	4	4	4	4	4	4	4	4	4	4	4	4	4	4	5	4	5	5	5	5
1	1	6	1	2	5	1	4	4	4	3	3	3	3	5	5	5	5	4	5	4	4	4	4	4	5	5	3	4	4	4	4	4	4	3	3	4	3	4	4	4	3	3	3	3	3	4
2	1	3	4	1	5	1	3	4	5	5	5	3	5	3	2	2	5	5	5	5	3	3	3	3	4	4	2	3	2	2	3	2	2	2	2	3	2	3	2	3	3	2	2	2	2	2
2	1	3	1	1	1	3	2	2	4	4	2	4	4	4	4	4	4	4	4	4	3	3	3	3	4	4	4	4	3	3	3	3	4	4	3	2	3	3	3	3	3	3	3	3	3	3
3	1	2	5	1	1	3	4	4	5	5	5	4	5	5	5	5	5	5	5	5	5	5	5	5	5	5	4	4	4	3	3	3	4	3	3	3	3	3	3	3	3	3	3	3	3	3
2	2	3	2	1	5	1	4	5	5	4	4	4	5	5	5	5	5	5	5	5	4	4	5	5	4	4	5	4	4	4	4	3	3	3	3	4	3	4	4	4	4	3	3	3	3	3
2	1	1	4	2	5	1	4	4	4	4	4	4	4	4	4	4	5	5	5	5	4	4	4	4	3	4	4	4	4	4	4	4	4	3	4	4	3	3	3	3	3	3	3	3	3	3
1	2	3	2	2	5	1	3	4	4	4	4	4	5	3	4	4	5	4	4	5	4	4	4	5	3	4	4	5	4	5	4	3	4	4	4	4	4	3	3	3	4	3	4	4	3	4
2	2	2	4	1	5	1	3	4	4	4	4	4	4	4	4	4	5	5	5	4	4	4	4	4	4	4	4	4	5	5	5	3	4	4	4	4	4	3	3	3	4	3	2	2	1	1
3	1	3	5	2	5	1	3	5	5	5	5	4	5	5	5	5	5	5	5	5	4	4	4	4	4	4	5	5	5	5	2	2	2	2	4	2	4	2	2	2	4	2	2	2	2	2
2	2	5	4	1	5	1	2	3	3	3	3	4	4	2	2	3	4	4	4	4	3	3	2	3	3	3	2	2	2	3	2	3	3	3	4	3	3	2	4	1	2	2	2	2	1	2
2	2	5	3	1	5	1	3	3	4	4	4	4	4	4	4	4	4	4	5	4	4	4	5	4	4	4	4	4	4	4	4	4	4	2	4	4	4	4	4	3	3	3	3	3	3	3
1	1	5	1	2	5	3	2	3	4	4	4	3	3	4	4	4	4	4	5	4	3	3	3	3	3	4	3	4	4	4	4	4	5	5	5	5	5	5	5	5	5	4	5	5	4	5
1	1	3	1	2	1	3	3	3	4	4	4	4	4	4	5	4	4	5	5	4	4	4	5	4	4	4	4	4	4	4	3	3	4	3	3	3	3	3	3	3	3	3	3	3	3	3
3	1	2	4	1	4	1	2	3	3	3	3	3	4	4	4	4	4	4	5	4	4	4	4	4	4	4	4	4	4	3	3	2	4	4	4	4	5	4	3	4	4	2	2	2	2	4
2	2	2	2	1	5	1	4	5	5	5	5	5	4	4	4	4	4	5	5	5	5	5	5	5	5	4	5	5	4	5	5	5	5	5	4	4	5	5	2	5	4	3	3	5	4	5
2	2	1	2	1	4	1	3	4	4	4	4	4	4	4	4	4	4	4	4	4	4	4	4	4	4	4	5	5	5	5	5	5	5	5	4	5	5	5	5	5	5	4	4	4	4	4
4	2	6	5	1	5	3	2	4	4	4	2	4	4	2	3	4	4	3	4	4	3	3	3	3	4	4	2	1	1	1	1	1	1	1	2	2	1	1	1	1	1	1	1	1	1	1
2	1	3	4	1	5	1	3	4	5	5	4	3	3	4	4	4	5	4	4	4	4	4	4	4	4	5	3	3	3	3	4	4	3	3	4	3	3	3	2	2	2	3	2	2	2	2
2	2	1	2	1	3	1	5	5	5	5	5	5	5	5	5	5	5	5	5	5	5	5	5	5	5	5	5	5	5	5	5	5	5	5	5	5	5	5	5	5	5	5	5	5	5	5
3	1	2	4	1	5	2	4	4	4	4	4	4	4	4	5	4	4	4	4	4	4	4	4	4	4	4	5	5	5	5	5	5	5	4	4	5	4	4	5	5	4	4	4	4	4	4
2	1	2	3	2	5	1	3	5	5	5	5	4	4	4	4	4	4	5	5	4	5	5	5	4	4	4	3	3	3	4	3	2	3	4	4	4	4	2	3	2	4	3	3	4	2	3
2	2	3	4	1	5	2	2	4	4	3	3	3	4	4	4	3	4	4	4	4	4	4	4	4	3	3	2	2	2	2	2	2	4	3	3	3	3	2	1	1	2	2	2	2	2	4
3	2	1	5	1	2	1	2	5	4	5	4	5	5	5	5	5	5	5	5	5	4	4	4	4	4	4	4	4	4	4	4	4	4	4	4	4	4	4	4	4	4	4	4	4	4	4
2	2	6	4	1	5	3	3	4	4	4	3	4	4	4	4	3	5	4	5	4	4	4	4	4	3	3	3	3	3	3	3	3	3	3	3	3	3	3	3	2	2	2	2	2	2	2
3	2	1	5	1	1	1	5	4	5	5	5	5	4	5	5	5	5	5	5	5	5	5	5	5	5	5	5	5	5	5	5	4	4	4	4	3	4	4	4	4	4	4	4	4	4	4
2	2	1	4	1	4	3	5	5	5	5	5	5	5	5	5	5	5	5	5	5	4	5	5	5	5	5	4	5	4	4	3	3	4	4	4	3	4	5	3	3	4	2	3	3	2	4
3	2	1	4	1	5	3	2	4	4	2	4	2	4	4	4	2	4	4	4	4	5	5	5	5	3	4	4	1	2	2	1	1	4	2	4	2	2	2	2	2	1	1	1	1	1	1
3	2	2	2	1	3	3	3	4	4	4	4	4	5	4	4	4	4	4	4	4	4	4	4	4	4	4	3	3	2	3	4	3	3	3	3	3	3	3	3	3	3	2	2	2	1	2
1	2	3	2	2	5	3	2	4	3	3	4	4	4	4	4	4	4	4	5	4	4	3	4	3	3	2	2	3	2	4	2	2	4	4	4	4	4	2	2	3	2	2	2	2	3	2
1	2	3	2	1	5	3	2	4	4	4	3	4	4	4	4	4	4	4	4	4	3	4	3	3	3	3	4	4	4	4	4	4	4	2	4	4	5	4	2	3	3	2	2	2	2	4
1	1	6	2	2	5	3	1	4	4	5	2	4	4	2	4	4	4	4	4	2	4	4	4	4	3	4	1	2	2	3	3	2	2	2	4	2	2	1	1	1	1	2	2	3	1	3
1	2	3	2	1	5	3	3	4	4	4	2	3	5	3	4	5	5	5	5	5	4	5	5	5	5	5	4	4	3	4	4	4	4	4	4	4	5	4	3	3	3	3	3	3	3	3
1	2	1	2	1	1	3	5	5	5	3	5	2	4	5	5	4	5	5	5	5	3	3	4	4	3	3	4	4	4	3	4	4	4	4	5	5	5	5	4	5	5	5	5	5	5	5
1	2	3	1	2	4	1	2	3	4	3	2	4	4	3	3	3	4	4	4	2	4	4	4	4	2	4	2	4	4	3	4	4	3	3	3	4	4	4	4	4	4	2	2	2	2	2
1	2	3	2	1	5	3	2	3	3	3	2	4	4	2	4	3	4	4	4	4	3	4	4	4	4	4	5	5	5	5	5	5	5	4	4	4	4	4	4	4	3	4	4	4	4	4
1	2	3	2	2	5	3	3	4	4	4	4	4	4	4	4	4	4	5	5	5	4	4	4	4	5	5	4	4	4	4	4	4	4	4	4	4	4	2	2	3	2	2	2	2	3	3
1	2	3	2	1	5	2	2	3	4	4	2	4	4	4	4	4	4	5	4	4	3	3	3	3	2	2	4	4	4	4	4	3	4	4	4	4	4	4	3	4	4	3	3	3	3	3
1	2	2	2	2	1	3	2	4	4	4	3	4	4	4	4	3	5	4	5	4	3	3	4	3	4	4	4	4	4	3	3	2	3	2	3	2	2	2	2	2	3	2	2	2	2	2
2	1	2	1	1	5	3	3	5	5	4	3	4	4	4	4	4	5	4	5	5	4	4	4	4	4	4	4	4	3	4	3	2	3	3	4	3	3	3	2	2	2	1	2	2	2	2
4	2	2	3	1	5	1	4	4	4	4	4	4	4	4	4	4	5	5	5	5	5	5	5	5	4	4	4	4	4	5	5	5	4	4	4	4	4	4	3	3	4	4	4	4	3	3
3	2	1	2	1	5	3	5	5	5	5	4	4	5	3	4	4	5	5	5	4	4	4	5	5	5	4	4	4	5	4	5	5	5	5	5	4	5	4	4	4	5	3	4	4	5	5
2	2	2	3	1	5	3	2	4	5	4	3	5	5	5	4	4	5	4	5	5	4	4	5	5	5	5	2	2	2	2	2	2	2	2	3	2	2	2	1	1	1	1	1	1	1	1
2	2	2	1	1	5	1	4	5	5	4	4	5	5	5	5	5	5	5	5	5	5	5	5	5	5	5	3	3	3	3	4	3	3	3	4	3	2	3	2	2	2	1	2	2	1	4
2	1	3	1	1	5	2	2	4	4	4	2	3	4	2	4	4	4	4	4	4	4	4	4	4	4	4	4	4	4	4	3	3	4	4	4	4	4	3	2	2	2	2	2	2	2	3
1	2	5	2	1	5	3	3	3	3	3	2	2	2	4	4	4	4	4	4	4	2	2	4	4	4	4	4	4	4	4	4	3	4	4	4	4	4	3	4	4	4	4	2	4	4	4
2	1	2	4	1	5	1	3	4	4	4	4	4	4	4	4	3	4	4	5	4	4	4	4	4	5	5	3	4	3	3	3	2	2	2	4	2	2	2	2	2	2	2	2	2	2	4
2	1	3	1	1	5	2	2	4	4	4	4	4	4	4	4	4	5	4	4	4	4	4	4	4	5	5	4	4	3	4	4	4	4	3	4	4	4	4	3	3	3	2	3	3	2	3
1	2	3	2	1	2	2	2	1	1	1	2	2	3	4	4	3	4	4	5	2	2	4	5	5	1	1	1	1	1	1	1	1	1	1	1	1	1	1	1	1	1	1	1	1	1	1
1	2	2	1	2	5	2	4	4	4	4	4	3	4	4	4	4	4	4	4	4	4	4	4	4	3	3	4	4	4	4	4	4	4	4	4	4	4	4	4	4	3	3	3	3	3	4
1	2	2	2	1	5	1	1	3	4	4	2	4	4	4	4	4	4	4	4	4	4	4	4	4	2	3	2	2	2	2	4	4	3	2	3	4	4	2	2	2	3	2	2	2	2	2
2	1	3	2	1	5	2	2	3	3	4	2	4	4	2	3	3	4	4	4	4	3	3	3	3	3	3	4	4	3	3	3	3	3	3	3	3	3	3	3	3	3	3	3	3	3	3
1	1	3	1	2	5	2	3	4	5	5	4	4	3	4	4	4	4	4	4	4	4	4	4	4	3	3	4	4	3	4	4	4	4	4	3	4	4	3	3	2	2	2	3	3	2	2
1	2	2	2	1	5	2	2	3	3	3	3	4	3	4	4	4	4	4	4	4	3	4	2	2	3	3	3	4	3	3	3	3	3	3	2	2	2	2	2	2	2	2	2	2	2	2
2	1	2	2	1	2	3	3	3	3	3	3	4	3	4	4	4	5	4	5	5	4	4	3	3	5	5	2	2	2	2	2	2	2	2	3	2	2	2	2	2	2	2	2	2	2	2
1	1	3	1	2	2	3	4	5	5	5	4	5	5	5	5	5	5	5	5	5	4	4	4	4	5	5	5	4	4	4	2	3	3	3	5	3	4	3	2	3	3	2	2	2	2	2
1	1	3	1	2	2	3	3	3	3	4	3	5	4	5	5	4	5	5	5	5	4	4	4	4	5	5	2	2	2	2	2	2	2	2	2	2	2	2	2	2	2	2	2	2	3	2
2	1	6	1	2	2	3	4	4	5	4	4	4	4	5	5	5	5	4	5	5	4	4	4	4	5	5	4	4	4	3	4	4	4	4	5	4	4	4	3	4	4	3	4	3	3	4
1	1	3	1	2	2	3	4	4	4	4	4	4	5	5	5	4	5	4	5	5	4	4	4	4	4	4	3	2	2	2	2	2	2	1	3	1	1	1	2	2	1	1	1	1	1	1
2	2	2	1	1	2	3	3	3	3	4	3	4	4	3	4	4	4	4	4	5	4	4	4	4	4	4	4	1	1	2	2	3	3	3	3	3	3	3	3	3	3	3	3	3	3	3
2	2	2	2	1	2	3	4	4	4	4	3	4	5	5	5	4	5	4	5	5	4	3	4	4	4	4	2	2	2	2	3	3	2	2	3	2	1	2	2	1	2	1	1	2	1	1
2	1	6	1	2	2	3	4	4	5	4	4	4	4	4	4	5	4	5	4	4	4	4	4	5	4	4	4	5	5	4	4	4	4	4	4	4	4	5	5	5	4	4	4	4	4	4
2	1	5	1	2	2	3	3	4	4	4	2	4	4	4	4	5	5	4	5	5	4	4	5	5	5	5	3	3	3	3	3	3	4	3	3	3	3	3	3	3	3	3	3	3	2	3
2	1	4	1	1	2	1	4	4	3	3	4	4	4	4	4	4	4	4	4	4	3	4	4	4	4	4	2	2	2	2	2	2	2	2	3	2	2	2	2	2	2	2	2	2	2	2
1	1	6	2	2	5	1	2	4	4	4	2	4	4	2	4	4	5	3	5	4	2	4	3	3	5	5	4	4	4	4	3	3	4	3	3	4	5	3	3	2	1	1	1	1	1	1
1	2	2	1	2	5	3	3	3	3	4	3	4	3	4	5	5	5	4	5	5	4	4	3	3	3	3	4	3	2	3	3	2	2	2	2	2	2	2	2	2	2	2	2	2	2	2
1	1	6	1	2	5	2	2	4	4	4	3	4	4	3	3	4	4	4	4	4	3	3	4	3	3	4	3	3	3	3	3	3	3	3	4	3	4	4	3	3	3	2	2	2	2	2
3	1	1	3	1	3	2	3	3	3	3	2	5	5	5	5	5	5	5	5	4	5	5	5	5	5	5	2	2	2	2	2	2	2	2	2	2	2	2	2	2	2	2	2	2	2	2
3	2	3	3	1	5	2	1	2	3	4	2	4	4	4	4	4	5	4	4	3	3	3	3	1	4	4	1	1	1	1	1	1	1	1	1	1	1	1	1	1	1	1	1	1	1	1
3	1	4	1	1	1	1	4	4	4	5	5	4	5	4	5	3	5	4	5	5	4	4	4	4	4	4	4	4	2	3	4	4	4	3	3	3	4	4	3	4	2	2	2	2	2	3
3	1	2	2	1	4	2	2	4	4	4	3	1	4	5	5	5	5	4	5	5	2	4	4	4	4	4	1	1	1	1	1	1	1	1	1	1	1	1	1	1	1	1	1	1	1	1
1	1	3	2	1	5	2	2	3	3	4	3	4	4	4	4	4	4	4	4	4	4	4	4	4	4	4	4	3	2	2	2	2	2	3	4	4	2	2	2	2	2	1	1	1	2	2
2	1	4	1	1	4	2	4	4	4	5	3	3	4	4	5	4	4	4	5	4	3	3	4	4	3	4	3	4	3	2	4	3	4	4	4	3	3	3	2	3	4	4	4	2	2	4
1	1	3	1	2	3	1	2	4	3	4	2	4	3	2	4	4	4	4	4	4	3	3	4	2	4	2	2	2	2	2	2	2	2	2	3	2	2	2	2	2	2	2	2	2	2	2
2	2	2	2	2	4	1	3	4	5	5	3	5	5	5	5	5	5	5	5	5	5	4	5	5	5	5	4	4	4	4	4	4	4	4	4	4	4	4	2	4	2	2	2	2	2	2
3	2	1	4	1	3	3	5	5	5	5	4	4	4	4	5	5	5	4	5	5	4	4	4	4	4	4	4	3	4	4	3	4	4	4	4	4	4	4	4	4	4	4	4	4	3	4
3	2	1	5	1	5	1	4	4	4	4	4	4	4	2	4	4	4	4	4	4	4	4	4	4	4	4	4	4	4	4	4	4	4	4	4	4	4	4	4	4	4	3	3	3	3	3
2	2	3	3	2	5	3	1	4	4	4	1	4	5	1	1	4	4	4	4	4	3	4	4	4	3	3	2	3	3	3	3	3	3	3	3	3	3	3	3	3	3	3	3	3	3	3
2	1	3	4	2	5	1	4	4	4	5	5	4	4	4	3	4	4	4	4	4	4	4	4	4	4	4	3	4	3	4	3	4	3	4	3	3	4	4	4	4	4	3	3	3	3	4
1	2	2	3	1	5	3	5	5	4	4	5	4	4	5	4	3	4	4	5	5	4	4	4	4	4	5	4	4	4	4	4	4	4	4	4	4	4	4	4	4	4	4	4	4	4	4
2	2	3	3	1	5	3	4	4	4	4	4	4	4	4	4	4	4	4	4	4	4	4	4	4	4	4	4	4	4	4	4	4	4	4	4	4	4	4	2	2	2	2	2	2	2	2
1	1		2	2	5	3	3	4	4	4	5	5	5	4	5	5	5	5	5	5	5	5	5	5	3	4	3	4	3	3	3	4	4	3	4	3	3	3	3	3	3	3	3	3	3	3
2	1	2	3	2	5	1	4	5	5	5	5	4	5	5	4	5	5	5	5	5	5	5	5	5	5	5	4	4	4	4	4	3	3	3	4	4	3	3	3	3	3	3	3	3	3	3
2	1	2	4	1	5	1	4	5	5	5	5	5	4	5	5	5	5	4	5	5	5	5	5	5	5	5	5	4	4	3	3	3	3	3	4	4	3	3	4	3	2	3	2	2	4	3
3	1	3	4	2	5	1	5	5	5	5	5	3	3	4	4	3	4	4	4	4	4	4	4	4	3	3	3	3	3	3	3	3	4	3	3	3	3	3	3	3	3	3	3	3	3	3
3	1	2	3	1	5	1	3	4	4	4	3	4	4	4	4	3	5	5	5	5	3	4	4	5	5	4	3	3	3	4	3	3	3	3	3	3	3	3	3	3	3	3	3	3	3	3
2	1	2	4	2	2	1	3	5	5	4	4	5	5	5	5	5	5	5	5	5	5	5	5	5	4	5	5	5	5	5	5	5	4	5	5	5	3	3	3	3	3	3	3	3	3	3
1	1	2	3	2	5	3	4	4	4	4	4	4	4	4	4	5	5	5	5	5	3	3	5	5	4	5	4	4	4	5	3	3	3	3	4	4	3	3	3	4	3	4	3	3	4	4
1	1	2	3	2	4	1	4	5	5	4	5	4	4	5	5	5	5	5	5	5	3	4	5	5	4	5	3	3	3	3	3	3	3	3	3	3	3	3	3	3	3	1	1	2	1	3
1	1	3	1	2	2	3	5	5	5	5	4	4	4	3	4	4	5	4	4	4	3	3	3	4	4	4	4	4	4	4	4	4	4	4	4	4	4	4	4	4	4	4	4	4	4	4
1	1	2	1	2	2	1	3	4	4	4	4	3	3	5	5	4	5	5	5	5	3	3	4	3	4	4	3	3	3	3	3	2	2	2	2	2	2	2	2	2	2	2	3	3	5	2
2	1	3	2	1	2	3	3	4	4	4	4	4	5	4	5	5	5	5	5	5	4	4	5	4	4	4	3	3	3	3	3	3	3	3	3	3	3	3	3	3	2	2	2	2	2	2
2	1	2	3	2	5	1	4	4	4	4	4	4	4	4	4	4	4	4	4	4	4	4	4	4	4	4	3	3	2	2	2	2	2	2	2	2	2	2	2	2	2	2	2	2	2	2
2	2	6	1	2	2	3	4	4	4	4	4	4	4	4	4	4	5	5	5	5	4	4	4	4	4	4	2	3	2	2	2	3	2	2	2	3	2	2	2	2	2	2	2	2	3	3
1	1	2	2	1	5	2	3	4	4	4	4	5	4	4	4	4	4	4	5	5	5	5	5	5	4	5	3	3	3	3	1	1	1	1	2	2	2	2	2	2	2	1	1	1	4	1
1	1	3	1	2	2	3	3	4	5	5	4	4	5	5	5	5	5	5	5	5	3	3	4	4	4	4	5	5	5	5	5	5	5	3	4	5	4	4	3	3	3	2	4	3	4	4
1	1	6	1	2	2	3	4	4	4	4	3	5	4	4	5	4	5	5	5	5	3	4	5	4	5	5	2	2	2	2	2	2	3	2	3	2	2	2	3	2	1	1	2	2	2	2
1	1	5	3	2	4	1	3	4	4	4	4	4	4	2	4	4	5	5	5	5	5	5	4	5	4	4	5	5	5	5	5	5	5	5	5	5	5	5	5	5	5	5	5	5	5	5
1	1	2	2	2	5	1	1	3	3	4	4	5	4	1	4	5	5	5	5	4	4	5	4	3	3	5	5	5	5	5	5	3	3	3	3	4	4	4	4	3	3	3	3	3	3	3
2	2	3	3	2	5	1	3	2	3	3	3	4	4	4	4	4	4	4	4	4	3	3	3	3	3	3	4	4	4	4	2	2	2	2	2	2	3	2	2	2	3	3	3	3	3	3
2	2	3	4	2	4	1	3	3	4	4	4	5	5	5	5	4	5	5	5	5	5	5	5	5	5	4	4	4	4	4	4	4	4	4	3	3	3	3	3	3	3	3	3	3	3	3
1	1	2	3	1	5	1	5	5	5	5	5	5	5	5	5	4	5	5	5	5	5	5	5	5	5	5	4	4	4	5	5	4	3	3	5	3	4	3	3	3	3	2	2	2	2	2
1	2	2	2	2	5	1	4	5	5	5	5	5	5	4	5	5	5	5	5	5	5	5	5	5	4	4	5	5	5	5	5	5	5	5	5	5	5	5	5	5	5	5	5	4	5	5
2	2	2	4	1	5	3	1	5	5	5	5	5	5	5	5	5	5	5	5	5	4	5	5	5	5	3	4	4	4	4	4	4	4	4	4	4	4	4	4	4	4	4	2	2	3	3
1	1	3	1	2	5	3	3	5	4	2	4	5	4	5	5	5	5	4	5	5	5	4	5	2	4	4	3	3	3	3	3	3	3	3	3	3	3	3	2	2	2	1	1	1	2	2
3	1	2	3	2	2	3	4	4	4	4	4	4	4	4	4	4	4	5	5	5	5	5	5	5	4	4	3	3	3	3	3	3	3	3	4	3	3	3	3	3	3	2	2	2	3	3
2	1	3	3	2	2	1	3	4	4	4	5	5	5	4	4	5	5	4	5	4	5	4	5	4	3	4	4	4	4	3	4	3	4	4	4	4	3	3	3	3	1	1	1	1	1	1
1	1	3	2	2	5	1	3	4	4	4	4	4	4	4	2	4	4	4	4	4	3	3	4	3	2	4	2	4	4	4	4	4	4	3	4	2	2	2	2	2	2	2	2	2	2	2
1	1	2	2	2	5	3	5	5	5	5	5	5	5	4	5	5	5	5	5	5	4	4	5	4	4	4	2	3	2	2	2	2	2	2	4	2	1	2	2	2	1	3	1	1	2	3
1	2	3	1	1	5	3	2	3	3	3	2	5	5	5	5	4	5	4	5	5	3	3	3	3	5	5	1	1	1	1	1	1	1	1	1	1	1	1	1	1	1	1	1	1	1	1
1	1	2	1	2	4	3	1	3	4	4	2	4	5	2	5	4	4	3	4	4	4	4	4	4	4	4	1	3	1	1	1	1	1	1	1	1	1	1	1	1	1	1	1	1	1	1
2	2	3	1	1	5	1	2	3	3	3	3	3	4	1	4	5	5	4	5	4	4	4	4	3	5	5	2	2	2	2	2	2	2	2	3	2	1	2	1	3	1	1	2	2	2	3
2	2	3	3	2	5	3	1	3	4	3	4	5	5	5	5	5	5	4	5	5	4	5	3	3	3	3	3	3	3	1	1	2	2	1	3	2	2	2	2	2	2	1	1	1	1	1
1	2	3	2	2	2	3	3	4	5	4	4	4	5	4	5	5	5	4	5	5	4	5	5	4	4	4	3	4	5	4	5	5	5	4	4	4	5	4	4	5	5	4	4	4	5	5
1	1	6	1	2	5	1	4	4	4	4	4	4	4	2	4	2	4	4	4	4	4	4	4	4	4	4	4	4	4	4	4	4	4	4	4	4	4	4	4	4	4	4	4	4	4	4
1	2	5	2	2	5	1	2	4	4	3	4	3	3	4	4	5	5	5	5	5	3	4	5	5	5	5	4	3	4	4	3	4	4	4	4	4	4	4	3	3	2	2	3	3	3	3
2	2	2	4	1	5	1	4	5	4	4	4	5	4	5	5	4	5	5	4	5	4	5	5	4	5	5	4	4	4	4	4	4	4	4	4	4	4	4	4	4	4	4	4	4	4	4
1	1	5	1	2	5	1	3	4	4	4	4	4	4	4	4	3	5	4	5	4	4	4	4	4	4	4	3	4	3	3	3	3	3	3	3	3	3	3	3	3	3	3	3	3	3	3
3	1	5	2	1	5	3	4	3	4	4	4	4	3	4	4	4	5	4	5	5	3	3	3	4	5	5	4	4	4	3	3	3	3	4	4	4	4	4	4	4	4	3	3	3	3	3
2	1	2	3	2	5	3	3	3	4	4	4	4	4	4	4	4	3	5	4	4	3	3	4	4	5	5	2	2	2	3	3	2	3	2	2	3	2	2	2	2	2	2	2	2	2	2
1	1	6	1	2	2	1	4	4	4	4	4	4	4	4	4	4	4	4	4	4	4	4	4	4	4	4	3	4	3	3	4	4	2	4	4	3	2	2	2	3	3	3	3	3	3	3
3	2	2	4	1	5	3	4	4	4	4	4	4	4	5	5	5	5	5	5	5	5	5	5	5	4	4	3	4	3	3	4	4	4	3	4	4	3	3	2	2	2	2	3	2	2	4
3	2	3	3	1	5	3	4	4	4	5	5	4	4	4	4	4	4	4	4	4	4	4	4	4	3	3	3	3	3	3	3	3	3	3	3	3	4	3	3	4	3	2	3	3	3	4
1	2	3	1	2	1	1	3	4	4	4	3	5	5	4	5	4	5	5	5	5	3	3	4	3	5	5	5	3	3	3	4	3	3	3	5	3	3	3	3	3	3	4	3	3	3	3
1	1	3	1	1	1	2	1	1	4	4	1	2	3	4	3	4	4	4	4	4	3	3	2	2	2	3	2	2	2	2	2	2	2	2	2	2	2	2	2	2	2	2	2	2	2	2
4	2	1	3	1	5	2	4	5	5	5	5	5	5	4	5	5	4	5	5	5	5	5	5	5	5	5	4	4	4	4	4	3	4	4	3	2	3	3	2	2	3	1	2	1	1	2
2	2	3	3	1	5	3	5	5	5	4	4	5	5	5	5	5	5	5	5	5	5	5	5	5	5	4	5	4	4	3	3	3	3	2	3	2	4	5	5	5	5	2	3	2	2	4
3	2	1	5	1	5	2	5	5	5	5	5	5	5	4	5	5	5	5	5	5	5	5	5	5	3	3	4	5	5	5	4	5	5	4	5	5	5	5	5	5	5	5	5	5	5	5
5	2	6	1	1	1	3	5	5	5	5	5	3	5	5	5	5	5	5	5	5	5	5	5	5	5	5	5	5	5	3	5	5	5	5	4	4	4	4	4	4	4	2	4	4	4	4
3	2	2	4	1	5	3	3	3	3	3	3	3	3	3	3	3	3	3	3	3	3	3	3	3	3	3	3	3	3	3	3	3	3	3	3	3	3	3	3	3	3	3	3	3	3	1
2	2	1	3	1	1	3	2	4	3	3	3	5	5	4	5	5	5	5	5	5	4	5	5	5	3	3	1	1	1	1	1	1	1	1	1	1	1	1	1	1	1	1	1	1	1	1
1	2	5	1	2	2	3	4	5	5	5	5	3	4	5	5	5	5	5	4	4	4	4	4	4	3	3	5	4	3	3	3	3	3	3	4	3	3	3	2	2	2	2	2	2	2	2
1	2	6	2	2	3	1	2	4	5	5	3	4	4	4	5	5	5	5	5	5	4	4	4	4	4	4	2	2	2	2	1	1	1	1	4	1	1	1	1	1	1	1	1	1	1	1
2	1	6	3	1	5	2	3	4	4	3	4	4	4	4	4	4	4	3	5	5	4	4	4	3	4	4	2	3	2	2	2	2	2	2	2	2	2	2	2	2	2	2	2	2	2	2
2	1	4	2	2	5	1	1	4	4	4	4	5	5	4	4	4	5	5	5	5	4	4	4	4	4	4	2	2	2	4	2	1	1	1	1	1	2	1	1	1	1	1	1	1	1	1
2	1	5	2	1	3	1	1	1	4	4	1	1	5	4	5	5	5	5	5	5	3	3	4	2	5	5	1	1	1	3	3	2	2	2	1	1	2	1	1	1	1	1	1	1	1	1
2	1	3	2	2	5	2	2	4	4	4	4	4	4	4	4	4	4	4	4	4	4	3	5	5	4	4	4	4	4	3	4	3	3	3	4	4	4	4	3	3	4	4	3	4	4	4
3	2	4	1	1	4	2	2	3	4	4	3	3	4	4	4	4	4	4	4	4	4	4	4	4	4	4	4	2	2	2	2	2	2	2	2	2	2	2	2	2	3	3	2	2	2	2
2	2	2	1	1	5	1	1	4	4	4	3	4	4	4	4	4	5	2	5	5	5	5	5	5	4	4	2	1	1	2	2	2	2	1	1	1	2	2	2	1	2	1	1	2	1	1
2	1	5	1	2	4	3	1	3	3	3	1	4	4	4	4	4	4	4	4	4	4	4	5	5	5	5	2	2	2	2	1	1	1	1	2	1	1	1	1	1	1	1	1	1	1	1
1	1	3	1	2	5	2	3	3	4	4	4	5	5	4	4	5	5	4	5	5	3	4	3	3	3	3	4	4	4	5	3	4	4	4	4	4	4	5	4	4	4	3	3	4	3	5
3	2	2	3	1	2	3	4	4	4	4	4	4	3	4	4	4	4	4	4	4	3	3	3	3	3	3	2	2	2	2	2	2	2	2	3	2	2	2	2	2	2	2	2	2	2	2
3	2	5	4	1	2	3	3	4	4	4	3	4	4	4	4	4	4	4	4	4	4	4	4	4	4	3	3	3	3	4	3	4	4	3	3	3	3	4	4	4	4	4	4	4	4	3
3	2	2	4	2	2	3	4	4	4	4	4	4	4	4	5	5	4	5	5	5	4	4	4	4	4	5	4	4	4	4	4	4	4	4	4	4	4	4	4	4	4	4	4	4	4	4
4	2	4	4	1	5	2	4	5	5	5	5	5	5	5	5	5	5	5	5	5	5	5	5	5	3	3	3	3	3	3	3	3	3	4	4	4	4	3	3	3	3	3	3	3	3	3
2	2	3	4	1	5	2	4	4	4	4	4	5	4	4	4	4	5	5	5	5	4	4	5	5	4	4	4	4	3	4	3	3	4	3	4	4	4	4	2	3	1	1	1	1	1	1
2	2	3	2	1	5	2	3	3	4	3	2	4	4	4	4	3	5	4	5	4	4	4	4	3	4	4	4	3	3	3	2	3	3	3	4	3	3	2	2	2	2	2	2	2	3	3
1	2	5	1	2	5	1	2	4	4	4	3	4	4	3	4	4	5	5	5	5	5	5	5	5	4	3	3	4	4	4	3	2	2	2	3	2	2	1	1	2	2	1	2	3	2	3
1	1	3	2	2	5	2	5	5	5	5	5	4	5	3	4	4	5	5	5	5	5	5	5	5	4	4	5	3	3	5	5	5	4	4	4	4	5	3	3	4	3	3	2	2	2	2
1	2	3	1	2	5	2	3	4	5	5	4	4	5	3	5	3	5	5	5	5	5	5	5	5	3	3	3	4	3	3	3	3	4	3	5	3	3	3	3	3	3	3	3	3	3	3
3	1	5	4	1	5	2	3	4	4	4	4	4	4	2	4	3	4	4	4	5	4	4	4	4	4	4	4	4	4	3	4	4	4	4	4	4	4	4	3	3	3	3	3	3	3	3
3	1	2	4	1	3	2	3	4	4	4	4	4	4	4	4	4	4	4	4	4	4	4	4	4	4	4	2	2	2	2	2	2	2	2	2	2	2	2	2	2	2	2	2	2	2	2
2	2	3	4	1	5	3	1	3	3	4	4	4	4	3	3	4	5	4	4	4	4	4	4	4	5	5	4	4	4	4	4	5	5	5	4	4	4	4	4	4	4	3	4	4	4	4
2	2	2	1	2	2	2	4	3	3	2	4	4	4	4	5	5	5	5	5	5	5	5	5	5	5	5	1	2	2	2	2	2	4	2	2	2	2	2	1	1	1	1	1	1	1	1
1	2	2	2	1	5	2	2	2	2	2	2	4	5	4	4	4	4	4	4	4	4	4	4	4	2	2	1	1	1	1	1	1	1	1	1	1	1	1	1	1	1	1	1	1	1	3
1	1	3	1	2	5	2	2	3	3	4	4	3	3	3	4	4	4	4	5	5	4	4	4	3	4	4	4	4	2	4	4	4	5	4	4	4	4	4	4	4	4	4	4	4	2	2
3	2	2	4	1	5	3	3	4	4	4	4	4	4	4	4	3	4	4	4	4	4	4	4	3	4	3	3	4	3	3	3	3	4	4	3	3	4	4	3	4	3	2	2	3	3	3
1	2	5	2	1	5	3	2	3	2	2	3	4	4	3	4	4	5	4	5	5	3	3	4	4	4	4	3	5	2	3	3	4	4	3	4	3	4	3	1	4	1	1	2	3	2	5
3	1	3	1	2	2	3	3	4	4	4	4	4	4	4	5	4	5	5	5	5	5	5	5	5	4	4	5	5	5	5	5	5	5	4	5	5	5	3	4	4	3	3	3	3	3	3
1	2	6	2	2	5	3	4	4	3	4	4	4	5	4	5	4	5	5	5	5	5	4	4	4	3	4	3	3	3	4	3	3	4	2	2	2	2	2	1	2	2	1	1	1	1	4
